# Supplementary material for: A novel prognostic classification integrating lipid metabolism and immune co-related genes in acute myeloid leukemia
Source: Front Immunol. 2023 Nov 10;14:1290968. doi: 10.3389/fimmu.2023.1290968 (PMC10667441; doi:10.3389/fimmu.2023.1290968)
Supplement: Supplementary file 6 [file Table_2.xlsx]

## Sheet: Sheet1
Characteristic	Testing, N = 721	Training, N = 721	p-value2
Score	2.15 (1.87, 2.40)	2.09 (1.73, 2.48)	0.6
Age			0.3
<60	43 (60%)	37 (51%)
>60	29 (40%)	35 (49%)
Sex			0.6
Female	32 (44%)	35 (49%)
Male	40 (56%)	37 (51%)
Chromosome			0.5
Abnormal	27 (42%)	32 (48%)
Normal	38 (58%)	35 (52%)
FLT3			>0.9
Negative	51 (73%)	49 (73%)
Positive	19 (27%)	18 (27%)
NPM1			0.5
Negative	52 (73%)	55 (79%)
Positive	19 (27%)	15 (21%)
RAS			0.2
Negative	64 (90%)	67 (96%)
Positive	7 (9.9%)	3 (4.3%)
IDH1			0.3
Negative	56 (79%)	59 (86%)
Positive	15 (21%)	10 (14%)
1Median (IQR); n (%)
2Wilcoxon rank sum test; Pearson's Chi-squared test
