# Supplementary material for: A novel prognostic classification integrating lipid metabolism and immune co-related genes in acute myeloid leukemia
Source: Front Immunol. 2023 Nov 10;14:1290968. doi: 10.3389/fimmu.2023.1290968 (PMC10667441; doi:10.3389/fimmu.2023.1290968)
Supplement: Supplementary file 9 [file Table_5.xlsx]

## Sheet: Sheet1
Characteristic	High, N = 721	Low, N = 721	p-value2
Score	2.46 (2.27, 2.59)	1.82 (1.60, 1.99)	<0.001
Age			0.044
<60	34 (47%)	46 (64%)
>60	38 (53%)	26 (36%)
Sex			0.066
Female	28 (39%)	39 (54%)
Male	44 (61%)	33 (46%)
Chromosome			0.3
Abnormal	26 (40%)	33 (49%)
Normal	39 (60%)	34 (51%)
FLT3			0.03
Negative	44 (65%)	56 (81%)
Positive	24 (35%)	13 (19%)
NPM1			0.004
Negative	45 (65%)	62 (86%)
Positive	24 (35%)	10 (14%)
RAS			0.2
Negative	62 (90%)	69 (96%)
Positive	7 (10%)	3 (4.2%)
IDH1			0.3
Negative	59 (86%)	56 (79%)
Positive	10 (14%)	15 (21%)
1Median (IQR); n (%)
2Wilcoxon rank sum test; Pearson's Chi-squared test
