# Supplementary material for: A novel prognostic classification integrating lipid metabolism and immune co-related genes in acute myeloid leukemia
Source: Front Immunol. 2023 Nov 10;14:1290968. doi: 10.3389/fimmu.2023.1290968 (PMC10667441; doi:10.3389/fimmu.2023.1290968)
Supplement: Supplementary file 10 [file Table_6.xlsx]

## Sheet: Sheet1
APOBEC3C	Sequence (5' -> 3')
Forward Primer	CTTGGTTCTGCGACGACATAC
Reverse Primer	TCCTGGTAACATGGATACTGGAA
MSMO1	Sequence (5' -> 3')
Forward Primer	TGCTTTGGTTGTGCAGTCATT
Reverse Primer	GGATGTGCATATTCAGCTTCCA
ATP13A2	Sequence (5' -> 3')
Forward Primer	GTGCTGCGGTATTACCTCTTC
Reverse Primer	ATCACGTTGGGGCCGTAAATG
SMPDL3B	Sequence (5' -> 3')
Forward Primer	GGTATCCAAAGACCCCTTCCA
Reverse Primer	CACCAGTCCAGAGAATGAAGTC
PLA2G4A	Sequence (5' -> 3')
Forward Primer	TACCAGCACATTATAGTGGAGCA
Reverse Primer	GCTGTCAGGGGTTGTAGAGAT
TNFSF15	Sequence (5' -> 3')
Forward Primer	GCACCTCTTAGAGCAGACGG
Reverse Primer	CGGAATGTGACCTGGGAGTAAAT
IL2RA	Sequence (5' -> 3')
Forward Primer	GTGGGGACTGCTCACGTTC
Reverse Primer	CCCGCTTTTTATTCTGCGGAA
HGF	Sequence (5' -> 3')
Forward Primer	AACAGGGGCTTTACGTTCACT
Reverse Primer	CGTCCCTTTATAGCTGCCTCC
